# Supplementary material for: Antioxidant Activity of Frozen and Freeze-Dried Drone Brood Homogenate Regarding the Stage of Larval Development
Source: Antioxidants (Basel). 2021 Apr 22;10(5):639. doi: 10.3390/antiox10050639 (PMC8143536; doi:10.3390/antiox10050639)
Supplement: Supplementary file 1 [file antioxidants-10-00639-s001.zip]

Archive with 1 entries (1 files):
- antioxidants-1175841-supplementary.pdf
